# Supplementary material for: Composition-Based Risk Estimation of Mycotoxins in Dry Dog Foods
Source: Foods. 2022 Dec 25;12(1):110. doi: 10.3390/foods12010110 (PMC9818488; doi:10.3390/foods12010110)
Supplement: Supplementary file 1 [file foods-12-00110-s001.zip]

Archive with 1 entries (1 files):
- foods-2091310-supplementary.pdf
